# Supplementary material for: Rapid antimicrobial susceptibility test for identification of new therapeutics and drug combinations against multidrug-resistant bacteria
Source: Emerg Microbes Infect. 2016 Nov 9;5(11):e116–. doi: 10.1038/emi.2016.123 (PMC5148025; doi:10.1038/emi.2016.123)
Supplement: Supplementary Table 4 [file emi2016123x6.xlsx]

## Sheet: SI Table 3
Supplementary Table S4 IC50 data and maximal bactericidal effects of 41 drugs and antibiotics against 12 multi-drug resistant strains and two susceptible control strains.
Drug Name	KPNIH1760		KPNIH1776		KPNIH301		KPNIH478		KPNIH776		KPNIH892		ABNIH144		ABNIH233		ABNIH333		PANIH338		PANIH668		CFB10		ECB2		ECOB11
	IC50 (µM)	Max. Cidal. (%)	IC50 (µM)	Max. Cidal. (%)	IC50 (µM)	Max. Cidal. (%)	IC50 (µM)	Max. Cidal. (%)	IC50 (µM)	Max. Cidal. (%)	IC50 (µM)	Max. Cidal. (%)	IC50 (µM)	Max. Cidal. (%)	IC50 (µM)	Max. Cidal. (%)	IC50 (µM)	Max. Cidal. (%)	IC50 (µM)	Max. Cidal. (%)	IC50 (µM)	Max. Cidal. (%)	IC50 (µM)	Max. Cidal. (%)	IC50 (µM)	Max. Cidal. (%)	IC50 (µM)	Max. Cidal. (%)
Bleomycin	2.23	97.2	2.35	100	0.32	96.047	0.5	96.341	1.049	97.393	2.3485	95.906	0.935	97.182	14.818	72.747	11.7704	76.588	Inactive	Inactive	Inactive	Inactive	0.8333	95.542	2.9566	101.524	2.3485	89.798
Phenylmercuric acetate	2.3485	92.891	6.619	103.079	5.2576	100.534	3.7221	101.684	3.7221	93.326	2.6351	94.239	2.9566	90.801	2.9566	94.489	3.3173	95.87	7.4266	103.755	29.5659	100	3.3173	94.449	29.5659	114.996	2.9566	93.054
o-(Chloromercuri)phenol	2.3485	94.2	5.2576	108.522	2.3485	100.388	2.0931	102.873	1.6626	104.191	1.6626	102.997	0.935	99.943	1.049	102.709	0.935	103.158	2.9566	103.818	23.485	100	8.3328	107.043	37.2212	100	2.3485	105.216
zinc pyrithione	2.9566	94.024	7.4266	111.946	8.3328	110.118	5.2576	97.8	5.2576	103.2	2.6351	93.6	9.3495	110.571	4.1763	91.8	3.7221	96	9.3495	100	8.3328	63.333	7.4266	100	7.4266	108	4.6859	90.487
Artesunate	3.72	39.5	3.72	100	Inactive	Inactive	Inactive	Inactive	5.8992	62.831	93.4955	100	Inactive	Inactive	Inactive	Inactive	Inactive	Inactive	Inactive	Inactive	Inactive	Inactive	Inactive	Inactive	Inactive	Inactive	37.2212	100
Phenylmercuric borate	3.8197	107.5	10.7653	100	4.8087	97.882	4.2857	106.462	4.8087	105.935	2.4101	102.678	4.2857	99.6	3.0341	98.744	4.2857	100.966	6.0538	103.14	42.8575	90.812	1.5206	99.406	53.9544	107.276	4.8087	108.765
Demeclocycline	4.69	103.66	5.9	110.824	0.79	92.139	Inactive	Inactive	1.177	90.982	Inactive	Inactive	Inactive	Inactive	Inactive	Inactive	Inactive	Inactive	2.6351	91.601	2.9566	92.884	4.6859	94.913	9.3495	108.6	186.548	100
Aurothioglucose	5.8992	107.4	1.177	30.437	Inactive	Inactive	Inactive	Inactive	1.049	43.15	Inactive	Inactive	93.4955	100	Inactive	Inactive	74.2661	100	Inactive	Inactive	0.3317	79.8	46.8587	100	Inactive	Inactive	Inactive	Inactive
Dipyrithione	6.0538	100.373	13.5527	112.681	21.4796	106.447	10.7653	104.755	10.7653	104.935	9.5946	102.341	13.5527	104.383	7.6213	103	7.6213	103.778	19.1437	105	53.9544	100	10.7653	101.506	24.1005	111.429	13.5527	114.557
Oxytetracycline	7.43	96.948	9.35	105.652	10	103.526	Inactive	Inactive	2.3485	103.314	Inactive	Inactive	Inactive	Inactive	Inactive	Inactive	Inactive	Inactive	6.619	114.992	2.6351	106.37	5.2576	104.891	9.3495	100.571	Inactive	Inactive
Zidovudine (3'-AZT)	7.43	126.424	3.72	44.741	0.1	92.376	0.32	99.335	0.1321	99.254	0.3722	96.525	Inactive	Inactive	Inactive	Inactive	Inactive	Inactive	14.818	100.059	Inactive	Inactive	0.1482	50.633	0.4686	99.6	0.0743	92.91
Rifabutin	7.94	108	8.9	100	12.59	105.835	10	100	4.6859	100	10.4904	102.094	0.935	98.007	1.177	96.615	0.935	98.462	5.8992	100	11.7704	68.167	10.4904	111.532	16.6261	103.619	3.7221	95.454
Hexachlorophene	8.3328	106.094	37.2212	100	Inactive	Inactive	Inactive	Inactive	74.2661	100	46.8587	100	23.485	100	14.818	110.769	23.485	100	Inactive	Inactive	Inactive	Inactive	Inactive	Inactive	Inactive	Inactive	Inactive	Inactive
Carumonam	8.3328	115.624	8.3328	102.259	0.0833	102.874	0.0662	104.828	5.8992	100	0.1865	101.068	18.6548	100	29.5659	114.462	23.485	100	0.1321	100.799	0.935	102.193	1.049	98.734	8.3328	102.829	0.3722	92.59
Dibromopropamidine	8.3328	100.784	11.7704	107.395	9.3495	112.235	5.8992	101.643	9.3495	103.597	10.4904	104.55	23.485	100	Inactive	Inactive	29.5659	100	10.4904	96.6	74.2661	100	16.6261	105.266	9.3495	102.4	7.4266	105.294
Gentamicin	8.61	89.319	6.3	90.48	1.76	93.613	1.07	93.044	18.6548	83.089	4.6859	90.728	18.6548	90.96	3.7221	91.893	5.8992	91.645	3.7221	98.052	1.4818	95.806	18.6548	94.117	20.931	106.388	Inactive	Inactive
Diphenyleneiodonium	11.7704	119.122	2.9566	71.701	9.3495	100	9.3495	100	2.3485	103.972	5.8992	109.67	2.3485	96.398	3.7221	102.058	3.7221	98.477	14.818	100	1.4818	104.356	2.6351	104.757	2.9566	101.402	3.3173	108.715
Florfenicol	12.623	103.235	22.4473	100	8.9364	100	6.3265	103.2	5.6385	79.213	7.9646	102	Inactive	Inactive	Inactive	Inactive	Inactive	Inactive	35.5765	100	7.0984	101.333	17.8305	100	17.8305	100	4.4788	103.775
Chloramphenicol	14.82	103.289	14.82	100	1	104.937	1.26	112.355	5.8992	100	1.8655	100	9.3495	54.494	29.5659	100	29.5659	100	18.6548	100	3.7221	99.445	74.2661	100	5.8992	100	2.3485	109.027
Doxycycline	18.65	102	29.57	100	7.4266	98.494	Inactive	Inactive	8.3328	111.661	29.5659	95.025	37.2212	100	26.3506	80.654	29.5659	100	11.7704	104.824	9.3495	110.2	18.6548	100	26.3506	87.857	26.3506	103.425
Auranofin	18.65	109.398	18.65	100	7.94	100	7.94	100	11.7704	42.35	Inactive	Inactive	7.4266	94.711	20.931	103.788	18.6548	106.796	Inactive	Inactive	18.6548	100	18.6548	100	Inactive	Inactive	58.9917	100
Sitafloxacin	20.931	93.176	23.485	98.609	2.3485	100.588	0.1049	87.216	7.4266	94.485	8.3328	97.069	7.4266	100.119	16.6261	99.385	13.2066	98.8	29.5659	111.6	13.2066	98.033	7.4266	102.784	9.3495	98.61	8.3328	95.756
Polymyxin B sulfate	37.22	39	31.6	N/A	1.58	102	2	97.085	2.9566	102.721	3.7221	100.856	4.6859	76.715	8.3328	102.154	2.9566	103.385	9.3495	103.765	0.935	99.964	2.9566	102.428	7.4266	109.8	3.7221	97.959
Cefazolin	Inactive	Inactive	Inactive	Inactive	7.4266	98.548	2.0931	100.653	Inactive	Inactive	Inactive	Inactive	Inactive	Inactive	Inactive	Inactive	Inactive	Inactive	4.1763	90.216	Inactive	Inactive	Inactive	Inactive	Inactive	Inactive	Inactive	Inactive
Ceftazidime	Inactive	Inactive	Inactive	Inactive	0.2635	84.376	0.1865	87.145	Inactive	Inactive	74.2661	100	7.4266	100	Inactive	Inactive	Inactive	Inactive	0.3722	89.937	3.7221	87.002	Inactive	Inactive	Inactive	Inactive	Inactive	Inactive
Colistin	Inactive	Inactive	Inactive	Inactive	2.6351	95.547	2.3485	103.261	0.935	99.531	2.3485	106.715	2.9566	98.116	1.4818	96.74	2.3485	102.055	4.6859	103.287	0.2957	88.467	2.3485	98.149	3.3173	99.695	2.0931	100.742
Meropenem	Inactive	Inactive	Inactive	Inactive	0.1177	84.562	0.1482	84.247	29.5659	99.868	0.0935	86.38	Inactive	Inactive	13.2066	100.312	10.4904	93.437	0.1177	97.133	2.3485	88.23	4.6859	90.314	Inactive	Inactive	0.1321	92.928
Trimethoprim	Inactive	Inactive	Inactive	Inactive	Inactive	Inactive	Inactive	Inactive	Inactive	Inactive	Inactive	Inactive	Inactive	Inactive	Inactive	Inactive	Inactive	Inactive	Inactive	Inactive	Inactive	Inactive	Inactive	Inactive	Inactive	Inactive	44.7882	100
Aztreonam	Inactive	Inactive	Inactive	Inactive	0.0894	98.518	0.0564	104.556	Inactive	Inactive	Inactive	Inactive	Inactive	Inactive	12.623	93.863	22.4473	100	0.1262	97.766	0.8936	98.15	Inactive	Inactive	Inactive	Inactive	Inactive	Inactive
Ciprofloxacin	Inactive	Inactive	Inactive	Inactive	2.8259	95.215	0.1125	84.924	Inactive	Inactive	Inactive	Inactive	Inactive	Inactive	Inactive	Inactive	Inactive	Inactive	Inactive	Inactive	Inactive	Inactive	Inactive	Inactive	Inactive	Inactive	Inactive	Inactive
Cefepime	Inactive	Inactive	Inactive	Inactive	0.3317	106.24	0.1865	111.229	46.8587	100	74.2661	100	18.6548	111.289	Inactive	Inactive	74.2661	100	0.5258	107.226	29.5659	100	Inactive	Inactive	Inactive	Inactive	Inactive	Inactive
Ampicillin	Inactive	Inactive	Inactive	Inactive	Inactive	Inactive	Inactive	Inactive	Inactive	Inactive	Inactive	Inactive	Inactive	Inactive	Inactive	Inactive	Inactive	Inactive	Inactive	Inactive	Inactive	Inactive	Inactive	Inactive	Inactive	Inactive	Inactive	Inactive
Cefuroxime	Inactive	Inactive	Inactive	Inactive	5.6841	105.835	3.5864	104.932	Inactive	Inactive	Inactive	Inactive	Inactive	Inactive	Inactive	Inactive	Inactive	Inactive	11.3413	100	Inactive	Inactive	Inactive	Inactive	Inactive	Inactive	Inactive	Inactive
Amikacin	Inactive	Inactive	Inactive	Inactive	5.8992	97.293	2.3485	84.817	7.4266	93.921	7.4266	85.556	29.5659	102.982	3.7221	94.687	2.6351	93.614	23.485	47.064	1.8655	103.424	9.3495	90.995	6.619	96.51	9.3495	105.317
Cefoxitin	Inactive	Inactive	Inactive	Inactive	6.2073	102.165	4.9307	100.023	Inactive	Inactive	5.5323	100.8	Inactive	Inactive	Inactive	Inactive	Inactive	Inactive	8.7681	85.824	Inactive	Inactive	Inactive	Inactive	Inactive	Inactive	8.7681	100
Imipenem	Inactive	Inactive	Inactive	Inactive	33.1734	108.551	29.5659	100	Inactive	Inactive	26.3506	108.691	Inactive	Inactive	Inactive	Inactive	Inactive	Inactive	29.5659	98.803	Inactive	Inactive	Inactive	Inactive	Inactive	Inactive	37.2212	100
Levofloxacin	Inactive	Inactive	Inactive	Inactive	2.3485	104	0.1482	92.023	Inactive	Inactive	10.4904	103.331	9.3495	107.798	18.6548	100	18.6548	100	Inactive	Inactive	Inactive	Inactive	3.3173	100.2	74.2661	100	37.2212	100
Ceftriaxone	Inactive	Inactive	Inactive	Inactive	0.6619	95.098	0.4686	96.643	Inactive	Inactive	Inactive	Inactive	Inactive	Inactive	Inactive	Inactive	Inactive	Inactive	2.3485	105	20.931	101.295	Inactive	Inactive	Inactive	Inactive	Inactive	Inactive
Phosphomycin	Inactive	Inactive	Inactive	Inactive	Inactive	Inactive	Inactive	Inactive	Inactive	Inactive	Inactive	Inactive	Inactive	Inactive	Inactive	Inactive	Inactive	Inactive	Inactive	Inactive	3.7221	99.669	7.4266	95.39	Inactive	Inactive	11.7704	100
Piperacillin/Tazobactam	Inactive	Inactive	Inactive	Inactive	8.3328	103.409	2.3485	103.277	Inactive	Inactive	23.485	114.066	37.2212	102.643	11.7704	107.555	11.7704	110.321	2.6351	100.938	0.4686	104.148	58.9917	100	Inactive	Inactive	23.485	100
Note: IC50 (µM) of these antibiotics were measured in 1536 well absorbance assay. Max. Cidal. (%): maximal bactericidal effects. KPNIH301 and KPNIH478 are susceptible isolates used as controls.
