# Supplementary material for: Rapid antimicrobial susceptibility test for identification of new therapeutics and drug combinations against multidrug-resistant bacteria
Source: Emerg Microbes Infect. 2016 Nov 9;5(11):e116–. doi: 10.1038/emi.2016.123 (PMC5148025; doi:10.1038/emi.2016.123)
Supplement: Supplementary Table 6 [file emi2016123x8.xlsx]

## Sheet: SI Table 3
Supplementary Table S6 The references for Cmax of hits in Table 2 and Supplementary Table S2
Hits in Table 2
Drug Name	Cmax, ng/ml (uM)	References
Bleomycin	600 (0.42)	Inhibition of human immunodeficiency virus type 1 replication in human mononuclear blood cells by the iron chelators deferoxamine, deferiprone, and bleomycin. (J Infect Dis. 2000 Feb;181(2):484-90.)
Artesunate	3260 (8.5)	Pharmacokinetics and pharmacodynamics of intravenous artesunate during severe malaria treatment in Ugandan adults. (Malar J. 2012 Apr 27;11:132.)
Gentamicin	10000 (20.9)	Therapeutic and toxic blood concentrations of more than 800 drugs and other xenobiotics (Pharmazie. 2003 Jul;58(7):447-74.)
Demeclocycline	1220 (2.62)	http://www.rxlist.com/declomycin-drug/clinical-pharmacology.htm
Oxytetracycline	2000 (4.34)	http://wildpro.twycrosszoo.org/S/00Chem/ChComplex/Oxytetracycline.htm
Zidovudine (3'-AZD)	300 (1.12)	Therapeutic and toxic blood concentrations of more than 800 drugs and other xenobiotics (Pharmazie. 2003 Jul;58(7):447-74.)
Rifabutin	150 (0.18)	Therapeutic and toxic blood concentrations of more than 800 drugs and other xenobiotics (Pharmazie. 2003 Jul;58(7):447-74.)
Chloramphenicol	10000 (30.95)	Therapeutic and toxic blood concentrations of more than 800 drugs and other xenobiotics (Pharmazie. 2003 Jul;58(7):447-74.)
Doxycycline	5000 (11.25)	Therapeutic and toxic blood concentrations of more than 800 drugs and other xenobiotics (Pharmazie. 2003 Jul;58(7):447-74.)
Auranofin	680 (1.00)	http://www.prometheuslabs.com/Resources/PI/Ridaura.pdf
Polymyxin B sulfate	13900 (10.6)	Pharmacokinetics of intravenous polymyxin B in critically ill patients. (Clin Infect Dis. 2008 Nov 15;47(10):1298-304.)
Hits in Supplementary Table S2
Thimerosal	57.5 μg Hg per dose	Mercury Levels in Newborns and Infants After Receipt of Thimerosal-Containing Vaccines (Pediatrics. 2008 Feb;121(2):e208-14.)
o-(Chloromercuri)phenol
Phenylmercuric acetate
Phenylmercuric borate
Florfenicol	5930 (16.5)	http://www.accessdata.fda.gov/spl/data/ab3cd62c-17dd-4696-b1a0-9cee99da934f/ab3cd62c-17dd-4696-b1a0-9cee99da934f.xml
Sitafloxacin	4650 (11.3)	Pharmacokinetics and absolute bioavailability of sitafloxacin, a new fluoroquinolone antibiotic, in healthy male and female Caucasian subjects. (Xenobiotica. 2001 Nov;31(11):811-22.)
Dibromopropamidine
Zinc pyrithione
Carumonam	68000 (145.8) Monkey	Comparative Pharmacokinetics of Carumonam and Aztreonam in Mice, Rats, Rabbits, Dogs, and Cynomolgus Monkeys. (Antimicrob Agents Chemother. 1986 Jan;29(1):127-34.)
Diphenyleneiodonium	166 (0.528)	Effects of Iodonium-Class Flavin Dehydrogenase Inhibitors on Growth, Reactive Oxygen Production, Cell Cycle Progression, NADPH Oxidase 1 Levels, and Gene Expression in Human Colon Cancer Cells and Xenografts. (Free Radic Biol Med. 2013 Apr;57:162-75.)
Hexachlorophene	650 (1.60)	Therapeutic and toxic blood concentrations of more than 800 drugs and other xenobiotics (Pharmazie. 2003 Jul;58(7):447-74.)
Meclocycline
Dipyrithione
Aurothioglucose	4500 (11.5)	Clinical pharmacokinetics of oral and injectable gold compounds. (Clin Pharmacokinet. 1986 Mar-Apr;11(2):133-43.)
